# Supplementary material for: Extracellular Matrix Hydrogels Originated from Different Organs Mediate Tissue-Specific Properties and Function
Source: Int J Mol Sci. 2021 Oct 27;22(21):11624. doi: 10.3390/ijms222111624 (PMC8583810; doi:10.3390/ijms222111624)
Supplement: Supplementary file 1 [file ijms-22-11624-s001.zip]

Archive with 1 entries (1 files):
- ijms-1398049-supplementary.pdf
